# Supplementary material for: Ensemble Effects in Adsorbate–Adsorbate Interactions in Microkinetic Modeling
Source: J Chem Theory Comput. 2023 Jan 18;19(3):1044–9. doi: 10.1021/acs.jctc.2c01005 (PMC9933425; doi:10.1021/acs.jctc.2c01005)
Supplement: Supplementary file 2 — ct2c01005_si_002.zip [file ct2c01005_si_002.zip]

Archive with 1 entries (1 files):
- structures.db
